# Supplementary material for: Integrating Network Pharmacology, Molecular Docking, and Experimental Validation: Andrographolide Attenuates Acute Liver Injury via the NLRP3/Caspase-1/GSDMD-Mediated Pyroptosis Pathway
Source: Biomolecules. 2025 Dec 16;15(12):1743. doi: 10.3390/biom15121743 (PMC12730944; doi:10.3390/biom15121743)
Supplement: Supplementary file 1 [file biomolecules-15-01743-s001.zip]

Archive with 1 entries (1 files):
- biomolecules-4023927-supplementary.pdf
